# Supplementary material for: Neutralising SARS-CoV-2 RBD-specific antibodies persist for at least six months independently of symptoms in adults
Source: Commun Med (Lond). 2021 Jul 14;1:13. doi: 10.1038/s43856-021-00012-4 (PMC9037317; doi:10.1038/s43856-021-00012-4)
Supplement: Supplementary file 2 — Supplementary Data 1 [file 43856_2021_12_MOESM2_ESM.xlsx]

## Sheet: Figure 1
Fig 1 a
	% of total	SEM	Absolut number	% of immune status group	Absolut
IgG & IgA negativ	0.898489	±0,007	1487	0.898489	1487
IgG & IgA positive: 0.73%	0.00725076	±0,002	12	0.00966767	16
IgG positive & IgA borderline: 0.06%	0.00060423	±0,001	1
IgG positive & IgA negative: 0.18%	0.00181269	±0,001	3
IgG borderline & IgA positive: 0.30%	0.00302115	±0,001	5	0.00906344	15
IgG borderline & IgA borderline: 0.12%	0.00120846	±0,001	2
IgG borderline & IgA negative: 0.48%	0.00483384	±0,002	8
IgG negative & IgA positive: 5.32%	0.0531722	±0,006	88	0.0827795	137
IgG negative & IgA borderline: 2.96%	0.0296073	±0,004	49
Fig 1 b
	no	yes	not specified
%of subjects without	57.6328	42.1654	0.201748
S1-reactive antibodies
Fig 1 c
	no	yes	not specified
%of subjects with	60.12	39.88	0
S1-reactive antibodies
Fig 1 d
	IgG pos	IgG borderline	IgA positive/borderline
homeoffice	6.54762	4.16667	51.7857
no homeoffice	1.78571	4.7619	25
partial homeoffice	1.19048	0	4.16667
not specified	0	0	0.595238

## Sheet: Figure 2
Fig 2a
S1 IgG		S1 IgA		RBD IgM		RBD total Ab		NCP IgG		NCP total Ab
2.71		2.6		4.16		10.43		2.89		34.6
1.33		1.46		3.99		16.558		0.49		0.899
2.68		5.57		21.46		3.78		4.22
1.16		6.04		8.95		19.921		0.32		0.713
1.25		3.7		23.68		20.25		3.8		63.1
4.18		6.73		6.33		18.23		0.88		5.57
4.04		5.96		3.49		11.57		1.46		3.96
1.82		10.46		0.03		0.032		0.14		0.132
3.82		2.6		13.47		22.25		4.08		63.7
1.66		1.18		0.08		0.037		0.4		0.0824
1.44		5.27		0.06		0.016		0.16		0.347
6.05		9.66		3.9		11.442		4.39		94.1
1.38		0.91		0.06		0.021		0.29		0.0782
1.38		0.43		0.12		1.053		3.22		45.9
1.38		0.58		0.25		0.042		0.08		0.0839
1.48		0.32		0.04		0.026		0.07		0.0787
1		10.31		0.08		0.021		0.41		0.0795
1		3.49		2.4		8.195		0.86
0.97		2.54		2.54		13.789		1.08		1.21
0.93		3.94		0.05		0.026		0.34		0.0873
0.92		1.48		0.08		0.037		0.06		0.0797
0.85		0.83		0.05		0.153		0.11		0.0817
0.99		0.85		0.07		0.026		0.06		0.0762
1.01		0.42		0.16		0.147		0.34		0.0804
0.96		0.78		0.1		0.063		0.27		0.0805
0.94		0.16		0.06		0.047		0.37		0.0796
0.91		0.37		0.05		0.042		1.45		0.0944
0.93		0.64		0.05		0.068		0.15		0.0808
1.03		0.46		0.09		0.095		0.42		0.078
0.85		0.28		0.43		0.032		0.39		0.0796
0.88		0.61		0.06		0.226		0.39		0.111
0.44		4.41		0.09		0.089		0.32		0.0808
0.11		6.84		0.06		0.063		0.34		0.371
0.15		4.52		0.09		0.058		0.31		0.0841
0.42		4.27		0.09		0.032		0.66		0.0786
0.31		13.44		0.04		0.016		0.29		0.0793
0.16		4.1		0.04		0.016		0.29		0.0781
0.18		5.83		0.07		0.037		0.38		0.106
0.37		14.35		0.05		0.021		0.45		0.0778
0.44		4.22		0.07		0.095		0.74		0.0799
0.44		1.2		0.02		0.0158		0.11		0.0761
0.2		0.99		0.37		0.0211		0.08		0.0803
0.38		1.11		0.95		0.0316		1.19		0.277
0.31		0.9		0.43		0.0158		0.19		0.0848
0.28		1.02		0.14		0.0158		0.07		0.0782
0.4		1.29		0.12		0.0158		0.11		0.0799
0.23		1.58		0.11		0.0316		0.05		0.0806
0.17		0.92		0.18		0.0158		0.19		0.0769
0.35		1.18		0.07		0.0158		0.26		0.0779
0.21		1.39		0.08		0.0211		0.12		0.0767
0.43		3.61		0.14		0.0684		0.11		0.0757
0.2		1.22		0.09		0.0158		0.08		1.17
0.16		2.87		0.13		0.0211		0.09		0.0819
0.08		1.7		0.1		0.0211		0.06		0.0799
0.11		1.22		0.14		0.0263		0.06		0.0746
0.18		1.35		0.11		0.0211		0.09		0.0829
0.18		1.1		0.1		0.0158		0.07		0.104
0.23		1.06		0.15		0.0211		0.09		0.0756
0.6		2.28		0.12		0.0211		0.34		0.0756
0.29		1.42		0.12		0.0211		0.1		0.0761
0.15		1.06		0.08		0.0684		0.14		0.0783
0.16		1.14		0.1		0		0.19		0.0828
0.08		1.23		0.16		0.0316		0.1		0.0822
0.57		2.26		0.12		0.0263		0.37		0.0774
0.59		0.95		2.29		0.0316		0.29		0.101
0.14		0.98		0.13		0.0211		0.06		0.086
0.15		0.9		0.17		0.0474		0.06		0.0778
0.35		1		0.12		0.0368		0.09		0.0816
0.23		1.4		0.12		0.0263		0.07		0.0802
0.13		0.93		0.37		0.0211		0.12		0.0779
0.67		1.87		0.13		0.0474		0.14		0.0852
0.2		1.29		0.1		0.0263		0.08		0.0893
0.5		0.95		0.12		0.0158		0.19		0.0835
0.56		1.37		0.16		0.0211		0.88		0.0876
0.11		1.21		0.14		0.0316		0.13		0.0843
0.11		1.08		0.16		0.0474		0.09		0.0783
0.1		1.61		0.13		0.1211		0.1		0.0811
0.16		1.76		0.12		0.0632		0.13		0.0803
0.09		0.94		0.15		0.0316		0.1		0.0897
0.08		2.73		0.11		0.0211		0.15		0.0784
0.32		0.92		0.17		0.0263		0.5		0.0813
0.37		1.22		0.12		0.0263		0.13		0.0809
0.32		2.14		0.51		0.0105		0.06		0.0801
0.23		2.65		0.15		0.0158		0.07		0.0778
0.45		1.85		0.21		0.0211		0.37		0.0792
0.26		2.28		0.03		0.0947		0.08		0.0797
0.21		0.99		0.18		0.1		0.28		0.079
0.52		0.84		1.1		0.1158		0.46		0.0735
0.2		0.87		0.11		0.0789		0.06		0.08
0.5		1.74		0.09		0.0895		0.09		0.0794
0.59		2.71		0.09		0.0737		0.11		0.0797
0.16		0.99		0.15		0.1053		0.21		0.079
0.15		1.12		0.19		0.0842		0.21		0.0809
0.24		0.89		0.02		0.1105		0.25		0.0806
0.22		1.51		0.04		0.0789		0.08		0.0832
0.63		2.91		0.11		0.0895		0.13		0.0777
0.42		1.38		0.1		0.1		0.29		0.0822
0.22		1.14		0.24		0.1316		0.09		0.0808
0.51		1.28		0.01		0.0526		0.18		0.08
0.23		1.2		0.03		0.0842		0.06		0.076
0.59		3.44		0.07		0.0789		0.07		0.0791
0.16		0.97		0.1		0.0474		0.13		0.0758
0.16		0.98		0.13		0.0947		0.09		0.079
0.34		1.82		0.1		0.1		0.36		0.0775
0.15		1.17		0.21		0.0895		0.07		0.082
0.14		2.98		0.1		0.0632		0.09		0.0754
0.37		1.47		1.82		0.0737		0.08		0.0788
0.47		2.52		2.76		11.3632		3.91		67.7
0.17		0.91		0.1		0.0947		0.08		0.081
0.37		0.95		0.02		0.1		0.08		0.077
0.31		0.93		0.16		0.1105		0.12		0.0812
0.59		1.08		0.18		0.0947		0.15		0.0783
0.24		0.93		1.48		0.0947		0.06		0.0785
0.18		0.99		0.14		0.0895		0.08		0.129
0.5		3.93		0.01		0.0737		0.07		0.0775
0.23		1.14		0.05		0.1		0.19		0.0777
0.27		1.53		0.11		0.0789		0.1		0.0876
0.19		0.93		0.07		0.0579		0.06		0.0794
0.66		1.88		0.03		0.0263		0.26		0.0808
0.14		1.01		0.06		0.0789		0.19		0.08
0.13		1.13		0.01		0.9263		0.09		0.0777
0.19		1.58		0.03		0.0842		0.1		0.0772
0.31		1.2		0.02		0.0526		0.09		0.078
0.14		0.92		0.06		2.1579		0.07		0.077
0.33		1.14		0.02		0.0842		0.17		0.0802
0.53		1.79		0.03		0.0947		0.12		0.0755
0.5		0.86		0.05		0.0895		0.1		0.0769
0.7		1.23		0.01		0.0842		0.21		0.0777
0.43		1.5		0.04		0.2684		4		0.0943
0.22		0.83		0.07		0.0632		0.13		0.0797
0.14		1.07		0.01		0.0842		0.09		0.0821
0.39		1.17		0.28		0.0947		0.16		0.0781
0.55		2.05		0.01		0.0737		0.22		0.0808
0.35		1.76		0.03		0.0632		0.44		0.0847
0.16		3.79		0.02		0.0789		0.18		0.081
0.3		0.94		0.01		0.0632		0.56		0.122
0.59		1.91		0.02		0.1684		0.13		0.0799
0.43		1.05		0.07		0.0421		0.45		0.0783
0.3		0.99		0.03		0.0737		0.15		0.0792
0.56		1.83		0.02		0.0632		0.17		0.0786
0.23		0.8		0.02		0.0526		0.17		0.0798
0.17		0.91		0.4		0.0632		0.15		0.0756
0.56		1.36		0.02		0.0632		0.94		0.0802
0.38		1.65		0.01		0.0684		0.25		0.0747
0.63		1.07		0.03		0.0895		0.28		0.0774
0.16		1.85		0.1		0.0684		0.14		0.0809
0.16		0.83		0.03		0.0368		0.11		0.0753
0.3		0.9		0.01		0.0474		0.18		0.0872
0.28		0.91		0.02		0.0526		0.17		0.0816
0.32		1.34		0.06		0.0737		0.09		0.082
0.39		1.04		0.01		0.0579		0.25		0.083
0.23		2.09		0.02		0.0421		0.08		0.086
0.21		1.54		0.03		0.0211		0.13		0.101
0.22		0.81		0.09		0.0842		0.39		0.0796
0.15		1.28		0.02		0.0737		0.09		0.0798
0.17		0.81		0.05		0.0526		0.12		0.0795
0.11		1.99		0.04		0.0895		0.13		0.0798
0.74		1.92		0.04		0.0632		0.11		0.0784
0.29		1.91		0.02		0.0737		0.13		0.0853
0.16		1.48		0.02		0.0632		0.11		0.0832
0.26		1.59		0.05		0.0211		0.14		0.0889
0.69		1.99		0.06		0.0895		0.21		0.0824
0.59		1.18		0.02		0.0211		0.9		0.0786
0.31		0.86		0.06		0.0737		0.19		0.0801
0.31		1.21		0.03		0.0632		0.19		0.0865
0.39		1.73		0.04		0.0842		0.1		0.0955
0.17		1.5		0.02		0.0368		0.23		0.191
0.21		0.93		0.02		0.1421		0.2		0.0801

## Sheet: Figure 3
Fig 3
IgG	NT	Ratio IgG		IgA	NT	ratio IgA		RBD IgM	NT	ratio RBD IgM		RBD Ab	NT	ratio RBD Ab		NCP IgG	NT	ratio IgG NCP		NCP Ab	NT	ratio Ab NCP
	2.16584	0.433			2.16584	0.415			2.16584	0.619			2.16584	1.018			2.16584	0.461			2.16584	1.539
	1.86481	0.123			1.86481	0.163			1.86481	0.601			1.86481	1.219			1.86481	-0.314			1.86481	-0.046
	2.2031	0.427			2.2031	0.746			2.2031	1.332			2.2031	0.577			2.2031	0.625			2.2031
	1.82725	0.065			1.82725	0.781			1.82725	0.952			1.82725	1.299			1.82725	-0.493			1.82725	-0.147
	2.31607	0.097			2.31607	0.568			2.31607	1.374			2.31607	1.306			2.31607	0.579			2.31607	1.8
	2.05273	0.621			2.05273	0.828			2.05273	0.802			2.05273	1.261			2.05273	-0.054			2.05273	0.746
	1.93993	0.606			1.93993	0.775			1.93993	0.542			1.93993	1.063			1.93993	0.165			1.93993	0.598
	0.585461	0.261			0.585461	1.019			0.585461	-1.544			0.585461	-1.501			0.585461	-0.851			0.585461	-0.879
	2.27836	0.582			2.27836	0.415			2.27836	1.129			2.27836	1.347			2.27836	0.61			2.27836	-1.088
	0.585461	0.221			0.585461	0.071			0.585461	-1.118			0.585461	-1.434			0.585461	-0.395			0.585461	-1.084
	0.585461	0.157			0.585461	0.722			0.585461	-1.243			0.585461	-1.802			0.585461	-0.804			0.585461	-0.46
	1.97766	0.782			1.97766	0.985			1.97766	0.591			1.97766	1.059			1.97766	0.642			1.97766	1.974
	0.585461	0.139			0.585461	-0.041			0.585461	-1.243			0.585461	-1.677			0.585461	-0.536			0.585461	-1.107
	1.56294	0.139			1.56294	-0.368			1.56294	-0.907			1.56294	0.141			1.56294	0.507			1.56294	1.662
	0.585461	0.14			0.585461	-0.236			0.585461	-0.606			0.585461	-1.376			0.585461	-1.086			0.585461	-1.076
	0.585461	0.169			0.585461	-0.5			0.585461	-1.419			0.585461	-1.58			0.585461	-1.137			0.585461	-1.104
	0.585461	0.001			0.585461	1.013			0.585461	-1.118			0.585461	-1.677			0.585461	-0.387			0.585461	-1.1
	1.79239	-0.001			1.79239	0.543			1.79239	0.38			1.79239	0.914			1.79239	-0.066			1.79239
	1.38021	-0.012			1.38021	0.405			1.38021	0.405			1.38021	1.14			1.38021	0.032			1.38021	0.083
	0.585461	-0.029			0.585461	0.596			0.585461	-1.322			0.585461	-1.58			0.585461	-0.47			0.585461	-1.059
	0.585461	-0.037			0.585461	0.169			0.585461	-1.118			0.585461	-1.434			0.585461	-1.194			0.585461	-1.099
	0.585461	-0.071			0.585461	-0.081			0.585461	-1.322			0.585461	-0.816			0.585461	-0.963			0.585461	-1.088
	0.585461	-0.003			0.585461	-0.07			0.585461	-1.176			0.585461	-1.58			0.585461	-1.244			0.585461	-1.118
	0.585461	-0.019			0.585461	-0.108			0.585461	-1.021			0.585461	-1.2			0.585461	-0.567			0.585461	-1.094
	0.585461	-0.04			0.585461	-0.436			0.585461	-1.319			0.585461	-1.377			0.585461	0.162			0.585461	-1.025
	0.585461	-0.354			0.585461	0.644			0.585461	-1.067			0.585461	-1.048			0.585461	-0.493			0.585461	-1.093
	0.585461	-0.941			0.585461	0.835			0.585461	-1.243			0.585461	-1.2			0.585461	-0.472			0.585461	-0.431
	0.585461	-0.81			0.585461	0.656			0.585461	-1.067			0.585461	-1.237			0.585461	-0.511			0.585461	-1.075
	0.585461	-0.381			0.585461	0.63			0.585461	-1.067			0.585461	-1.501			0.585461	-0.181			0.585461	-1.105
	0.585461	-0.513			0.585461	1.128			0.585461	-1.419			0.585461	-1.802			0.585461	-0.545			0.585461	-1.101
	0.585461	-0.794			0.585461	0.613			0.585461	-1.419			0.585461	-1.802			0.585461	-0.535			0.585461	-1.107
	0.585461	-0.738			0.585461	0.765			0.585461	-1.176			0.585461	-1.434			0.585461	-0.418			0.585461	-0.975
	0.585461	-0.437			0.585461	1.157			0.585461	-1.322			0.585461	-1.677			0.585461	-0.352			0.585461	-1.109
	0.585461	-0.352			0.585461	0.626			0.585461	-1.176			0.585461	-1.023			0.585461	-0.131			0.585461	-1.097
	0.585461	-0.434			0.585461	0.166			0.585461	0.261			0.585461	-1.133			0.585461	-1.097			0.585461	-1.103
	0.585461	-0.156			0.585461	0.089			0.585461	-2.021			0.585461	-1.075			0.585461	-0.674			0.585461	-1.11
	0.585461	-0.133			0.585461	0.283			0.585461	-1.419			0.585461	-1.2			0.585461	-0.971			0.585461	-1.106
	0.585461	-0.16			0.585461	0.298			0.585461	-1.243			0.585461	-1.048			0.585461	-0.684			0.585461	-1.084
	1.924	-0.331			1.924	0.402			1.924	0.441			1.924	1.055			1.924	0.592			1.924	1.831
	0.398	-0.88			0.398	0.055			0.398	-2.021			0.398	-0.033			0.398	-1.032			0.398	-1.11
	0.398	-0.852			0.398	-0.038			0.398	-1.243			0.398	0.334			0.398	-1.167			0.398	-1.114

## Sheet: Figure 4
Fig 4 b
	NT	No of symptoms
	146.5	7
	73.3	3
	159.6	10
	67.2	3
	207	1
	112.9	4
	87.1	0
	189.8	0
	95	2
	36.6	0
	62	1
	24	4
	84	2
Fig 4 c	15-25	3
	25-50	6
	>50	4
Fig 4 d	male	7
	female	6

## Sheet: Figure 5
Fig 5
S1 IgG	d0	mo3	mo6		S1 IgA	d0	mo3	mo6		RBD IgM	d0	mo3	mo6		RBD total ab	d0	mo3	mo6		NCP IgG	d0	mo3	mo6
	neg	neg	neg			pos	positiv	positiv			neg	neg	neg			neg	neg	neg			neg	neg	neg
	borderline	neg	neg			neg	neg	neg			neg	neg	neg			neg	neg	neg			neg	neg	neg
	neg	neg				borderline	neg				neg	neg				neg	neg				neg	neg
	neg	neg				positiv	borderline				borderline	neg				neg	neg				positiv	borderline
	neg	neg	neg			borderline	neg	neg			neg	neg	neg			neg	neg	neg			neg	neg	neg
	borderline	neg	neg			neg	borderline	neg			neg	neg	neg			neg	neg	neg			neg	neg	neg
	neg	neg	neg			borderline	neg	neg			neg	neg	neg			neg	neg	neg			neg	neg	neg
	neg	neg	neg			positiv	positiv	neg			neg	neg	neg			neg	neg	neg			neg	neg	neg
	neg					positiv					neg					neg					neg
	neg	neg	neg			borderline	neg	neg			neg	neg	neg			neg	neg	neg			neg	neg	neg
	neg	neg	neg			positiv	positiv	positiv			neg	neg	neg			neg	neg	neg			neg	neg	neg
	positiv	positiv	positiv			positiv	positiv	positiv			positiv	neg	neg			positiv	positiv	positiv			positiv	positiv	neg
	neg	neg				positiv	neg				neg	neg				neg	neg				neg	neg
	neg	neg				positiv	positiv				neg	neg				neg	neg				neg	neg
	neg	neg				positiv	borderline				neg	neg				neg	neg				neg	neg
	borderline	neg	neg			positiv	positiv	positiv			neg	neg	neg			neg	neg	neg			neg	neg	neg
	neg		neg			positiv		neg			neg		neg			neg		neg			neg		neg
	neg	neg	neg			positiv	positiv	positiv			neg	neg	neg			neg	neg	neg			neg	neg	neg
	neg	neg				positiv	neg				neg	neg				neg	neg				neg	neg
	neg	neg	neg			positiv	borderline	positiv			neg	neg	neg			neg	neg	neg			neg	neg	neg
	borderline	neg	borderline			borderline	neg	neg			neg	neg	neg			neg	neg	neg			neg	neg	neg
	neg		neg			positiv		neg			neg		neg			neg		neg			neg		neg
	neg	neg	neg			borderline	neg	neg			neg	neg	neg			neg	neg	neg			neg	neg	neg
	neg	neg	neg			positiv	positiv	positiv			neg	neg	neg			neg	neg	neg			neg	neg	neg
	positiv	neg	neg			positiv	neg	neg			positiv	neg	neg			positiv	positiv	positiv			neg	neg	neg
	neg	neg	neg			borderline	neg	neg			neg	neg	neg			neg	neg	neg			neg	neg	neg
	neg	neg	neg			positiv	positiv	neg			neg	neg	neg			neg	neg	neg			neg	neg	neg
	neg	neg	neg			positiv	positiv	neg			neg	neg	neg			neg	neg	neg			neg	neg	neg
	neg	neg	neg			borderline	neg	neg			neg	neg	neg			neg	neg	neg			neg	neg	neg
	neg	neg				positiv	borderline				neg	neg				neg	neg				neg	neg
	neg	neg	neg			positiv	neg	neg			neg	neg	neg			neg	neg	neg			neg	neg	neg
	neg					positiv					neg					neg					neg
	neg	neg	neg			borderline	borderline	neg			positiv	neg	borderline			neg	neg	neg			neg	neg	neg
	neg	neg				borderline	neg				neg	neg				neg	neg				neg	neg
	borderline	borderline	neg			positiv	borderline	positiv			positiv	neg	neg			positiv	positiv	positiv			borderline	neg	neg
	borderline	positiv	positiv			positiv	positiv	positiv			positiv	neg	neg			positiv	positiv	positiv			borderline	neg	neg
	positiv	positiv	positiv			positiv	positiv	positiv			positiv	positiv	positiv			positiv	positiv	positiv			positiv	positiv	positiv
	neg	neg	neg			borderline	neg	neg			neg	neg	neg			neg	neg	neg			neg	neg	neg
	neg	neg	neg			positiv	positiv	positiv			neg	neg	neg			neg	neg	neg			neg	neg	neg
	neg	neg				borderline	neg				neg	neg				neg	neg				neg	neg
	neg	neg	neg			pos	borderline	neg			neg	neg	neg			neg	neg	neg			neg	neg	neg
	neg	neg	neg			borderline	neg	positiv			neg	neg	neg			neg	neg	neg			neg	neg	neg
	positiv	positiv	borderline			neg	neg	neg			neg	neg	neg			positiv	positiv	positiv			positiv	positiv	neg
	neg					pos					neg					neg					neg
	neg	neg	neg			positiv	neg	neg			neg	neg	neg			neg	neg	neg			neg	neg	neg
	neg					borderline					neg					neg					neg
	neg	neg	borderline			positiv	borderline	neg			neg	neg	neg			neg	neg	neg			borderline	borderline	borderline
	neg	neg	neg			positiv	neg	neg			neg	neg	neg			neg	neg	neg			neg	neg	neg
	neg	neg	positiv			borderline	neg	positiv			neg	neg	positiv			neg	neg	positiv			neg	neg	neg
	neg	neg				positiv	positiv				neg	neg				neg	neg				neg	neg
	neg	neg	neg			positiv	neg	neg			neg	neg	neg			neg	neg	neg			neg	neg	neg
	neg					positiv					neg					neg					neg
	neg	neg	neg			borderline	neg	neg			neg	neg	neg			neg	neg	neg			neg	neg	neg
	neg					positiv					neg					neg					neg
	neg	neg	neg			borderline	neg	neg			neg	neg	neg			neg	neg	neg			neg	neg	neg
	neg		neg			positiv		neg			neg		neg			neg		neg			neg		neg
	neg	neg	neg			positiv	positiv	neg			neg	neg	neg			neg	neg	neg			neg	neg	neg
	positiv	neg	neg			borderline	neg	neg			neg	neg	neg			neg	neg	neg			neg	neg	neg
	neg	neg	neg			positiv	neg	neg			neg	neg	neg			neg	neg	neg			neg	neg	neg
	neg	neg	neg			positiv	neg	neg			neg	neg	neg			neg	neg	neg			neg	neg	neg
	neg	neg	neg			positiv	positiv	neg			neg	positiv	positiv			neg	neg	neg			neg	neg	neg
	neg	neg	neg			borderline	neg	neg			neg	neg	neg			neg	neg	neg			neg	neg	neg
	neg	neg	neg			borderline	neg	neg			borderline	borderline	neg			neg	neg	neg			neg	neg	neg
	neg	neg	neg			borderline	positiv	neg			neg	neg	neg			neg	neg	neg			neg	neg	neg
	neg	neg	neg			positiv	positiv	positiv			neg	neg	neg			neg	neg	neg			neg	neg	neg
	neg	neg	neg			positiv	neg	neg			neg	neg	neg			neg	neg	neg			neg	neg	neg
	borderline		neg			neg		neg			neg		neg			neg		neg			neg		neg
	positiv	positiv	positiv			positiv	positiv	positiv			positiv	positiv	borderline			positiv	positiv	positiv			neg	neg	neg
	neg	neg	neg			borderline	neg	neg			neg	neg	neg			neg	neg	neg			neg	neg	neg
	neg	neg	neg			positiv	neg	neg			neg	neg	neg			neg	neg	neg			neg	neg	neg
	neg	neg	neg			borderline	neg	neg			neg	neg	neg			neg	neg	neg			neg	neg	neg
	neg	neg	neg			positiv	neg	neg			neg	neg	neg			neg	neg	neg			neg	neg	neg
	neg	neg	neg			positiv	positiv	neg			neg	neg	neg			neg	neg	neg			neg	neg	neg
	neg	neg	neg			positiv	neg	neg			neg	neg	neg			neg	neg	neg			neg	neg	neg
	neg	neg	neg			positiv	borderline	neg			neg	neg	neg			neg	neg	neg			neg	neg	neg
	borderline	borderline				neg	neg				neg	neg				neg	neg				positiv	positiv
	neg	neg	neg			positiv	positiv	neg			neg	neg	neg			neg	neg	neg			neg	neg	neg
	positiv	positiv	positiv			positiv	positiv	positiv			positiv	positiv	positiv			positiv	positiv	positiv			positiv	positiv	neg
	neg	neg	neg			positiv	positiv	positiv			neg	neg	neg			neg	neg	neg			neg	neg	neg
	neg	neg	neg			positiv	neg	neg			neg	neg	neg			neg	neg	neg			neg	neg	neg
	neg	neg	neg			positiv	positiv	neg			neg	neg	neg			neg	neg	neg			neg	neg	neg
	positiv	neg	neg			neg	neg	neg			neg	neg	neg			neg	neg	neg			neg	neg	neg
	neg	neg	neg			borderline	neg	neg			neg	neg	neg			neg	neg	neg			neg	neg	neg
	neg	neg	neg			borderline	neg	neg			neg	neg	neg			neg	neg	neg			neg	neg	neg
	neg	neg	neg			positiv	borderline	neg			neg	neg	neg			neg	neg	neg			neg	neg	neg
	neg	neg	neg			positiv	neg	neg			neg	neg	neg			neg	neg	neg			neg	neg	neg
	neg	neg	neg			positiv	neg	neg			neg	neg	neg			neg	neg	neg			neg	neg	neg
	neg	neg	neg			positiv	neg	neg			positiv	positiv	positiv			neg	neg	neg			neg	neg	neg
	neg	neg	neg			positiv	borderline	borderline			positiv	neg	neg			positiv	positiv	positiv			positiv	positiv	borderline
	neg	neg				borderline	neg				neg	neg				neg	neg				neg	neg
	neg	neg	neg			borderline	neg	borderline			neg	neg	neg			neg	neg	neg			neg	neg	neg
	neg	neg	neg			borderline	neg	neg			neg	neg	neg			neg	neg	neg			neg	neg	neg
	neg	neg	neg			borderline	neg	neg			neg	neg	neg			neg	neg	neg			neg	neg	neg
	neg	neg				borderline	neg				positiv	positiv				neg	neg				neg	neg
	neg	neg	neg			borderline	neg	neg			neg	neg	neg			neg	neg	neg			neg	neg	neg
	neg	neg				positiv	positiv				neg	neg				neg	neg				neg	neg
	neg	neg				positiv	borderline				neg	neg				neg	neg				neg	neg
	neg	neg	neg			positiv	positiv	neg			neg	neg	neg			neg	neg	neg			neg	neg	neg
	neg	neg	neg			positiv	positiv	neg			neg	neg	neg			neg	neg	neg			neg	neg	neg
	neg	neg	neg			borderline	neg	neg			neg	neg	neg			neg	neg	neg			neg	neg	neg
	neg	neg	neg			positiv	positiv	neg			neg	neg	neg			neg	neg	neg			neg	neg	neg
	neg	neg	neg			borderline	borderline	positiv			neg	neg	neg			neg	neg	neg			neg	neg	neg
	positiv	positiv	positiv			positiv	borderline	positiv			positiv	neg	neg			positiv	positiv	positiv			borderline	neg	neg
	neg	neg	neg			positiv	neg	borderline			neg	neg	neg			neg	neg	neg			neg	neg	neg
	borderline	borderline	neg			neg	neg	neg			neg	neg	neg			neg	neg	neg			neg	neg	neg
	neg	neg	neg			positiv	neg	neg			neg	neg	neg			neg	neg	neg			neg	neg	neg
	neg	neg	neg			positiv	neg	neg			neg	neg	neg			neg	neg	neg			neg	neg	neg
	neg	neg	neg			borderline	neg	borderline			neg	neg	neg			positiv	positiv	positiv			neg	neg	neg
	borderline	borderline				neg	neg				neg	neg				neg	neg				neg	neg
	neg	neg	neg			positiv	neg	neg			neg	neg	neg			neg	neg	neg			neg	neg	neg
	neg	neg	neg			positiv	neg	neg			neg	neg	neg			neg	neg	neg			neg	neg	neg
	neg	neg				borderline	borderline				neg	neg				neg	neg				neg	neg
	borderline	neg	neg			neg	neg	neg			neg	neg	neg			neg	neg	neg			neg	neg	neg
	neg	neg	neg			positiv	borderline	neg			neg	neg	neg			neg	neg	neg			neg	neg	neg
	neg	neg	neg			positiv	neg	neg			neg	neg	neg			neg	neg	neg			positiv	positiv	positiv
	positiv	positiv	positiv			positiv	positiv	positiv			positiv	positiv	positiv			positiv	positiv	positiv			positiv	positiv	neg
	neg	neg	neg			borderline	borderline	neg			neg	neg	neg			neg	neg	neg			neg	neg	neg
	positiv	neg	neg			positiv	positiv	positiv			neg	neg	neg			neg	neg	neg			neg	neg	neg
	neg	neg				borderline	neg				neg	neg				neg	neg				neg	neg
	positiv	positiv	positiv			positiv	positiv	positiv			positiv	positiv	positiv			positiv	positiv	positiv			positiv	positiv	positiv
	neg	neg	neg			positiv	neg	neg			neg	neg	neg			neg	neg	neg			neg	neg	neg
	neg	neg	neg			positiv	borderline	neg			neg	neg	neg			neg	neg	neg			neg	neg	neg
	neg	neg	neg			positiv	neg	neg			neg	neg	neg			neg	neg	neg			neg	neg	neg
	neg	neg	neg			positiv	positiv	positiv			neg	neg	neg			neg	neg	neg			neg	neg	neg
	borderline	neg	neg			positiv	positiv	neg			neg	neg	neg			neg	neg	neg			neg	neg	neg
	neg	neg	neg			positiv	neg	neg			neg	neg	neg			neg	neg	neg			neg	neg	neg
	borderline	neg	borderline			borderline	neg	borderline			neg	neg	neg			neg	neg	neg			neg	neg	neg
	neg	neg	neg			borderline	neg	neg			neg	neg	neg			neg	neg	neg			neg	neg	neg
	neg					positiv					neg					neg					neg
	neg	neg				borderline	neg				neg	neg				neg	neg				neg	neg
	neg	neg	neg			borderline	neg	neg			neg	neg	neg			neg	neg	neg			neg	neg	neg
	neg	neg	neg			positiv	borderline	neg			neg	neg	neg			neg	neg	neg			neg	neg	neg
	borderline	neg	neg			neg	neg	neg			neg	neg	neg			neg	neg	neg			neg	neg	neg
	neg	neg	neg			borderline	neg	borderline			neg	neg	neg			neg	neg	neg			neg	neg	neg
	neg	neg	neg			borderline	neg	neg			neg	neg	neg			neg	neg	neg			neg	neg	neg
	neg	neg	neg			positiv	neg	neg			neg	neg	neg			neg	neg	neg			borderline	borderline	borderline
	neg	neg	neg			positiv	neg	neg			neg	neg	neg			neg	neg	neg			neg	neg	neg
	neg	neg	neg			borderline	neg	neg			neg	neg	neg			neg	neg	neg			neg	neg	neg
	positiv	positiv	positiv			positiv	borderline	borderline			neg	neg	neg			neg	neg	neg			neg	neg	neg
	positiv	neg	neg			positiv	positiv	neg			neg	neg	neg			neg	neg	neg			neg	neg	neg
	neg	neg	neg			positiv	borderline	neg			neg	neg	neg			neg	neg	neg			neg	neg	neg
	neg	neg	neg			borderline	positiv	neg			neg	neg	neg			neg	neg	neg			neg	neg	neg
	neg	neg	neg			borderline	borderline	neg			neg	neg	neg			neg	neg	neg			neg	neg	neg
	neg	neg	neg			borderline	neg	neg			neg	neg	neg			neg	neg	neg			neg	neg	neg
	neg	neg	neg			positiv	borderline	neg			neg	neg	neg			neg	neg	neg			neg	neg	neg
	neg	neg	neg			borderline	positiv	neg			neg	neg	neg			neg	neg	neg			neg	neg	neg
	neg	neg	neg			positiv	borderline	neg			neg	neg	neg			neg	neg	neg			neg	neg	neg
	borderline	neg	neg			positiv	neg	neg			neg	neg	neg			neg	neg	neg			neg	neg	neg
	neg	neg	neg			positiv	positiv	neg			neg	neg	neg			neg	neg	neg			neg	neg	neg
	neg	neg	neg			borderline	borderline	borderline			neg	neg	neg			neg	neg	neg			neg	neg	neg
	neg	neg	neg			positiv	neg	neg			neg	neg	neg			neg	neg	neg			neg	neg	neg
	neg	neg	neg			borderline	neg	neg			neg	neg	neg			neg	neg	neg			neg	neg	neg
	neg	neg	neg			positiv	borderline	positiv			neg	neg	neg			neg	neg	neg			neg	neg	neg
	neg	neg	neg			positiv	positiv	positiv			neg	neg	neg			neg	neg	neg			neg	neg	neg
	neg	neg	neg			positiv	positiv	neg			neg	neg	neg			neg	neg	neg			neg	neg	neg
	neg	neg	positiv			positiv	positiv	positiv			neg	neg	positiv			neg	neg	positiv			neg	neg	positiv
	neg	neg				positiv	neg				neg	neg				neg	neg				neg	neg
	neg	neg	neg			positiv	positiv	positiv			neg	neg	neg			neg	neg	neg			neg	neg	neg
	positiv	positiv	positiv			positiv	borderline	positiv			positiv	neg	neg			positiv	positiv	positiv			positiv	positiv	positiv
	neg	neg	neg			positiv	borderline	neg			neg	neg	neg			neg	neg	neg			neg	neg	neg
	neg	neg	neg			positiv	neg	neg			neg	neg	neg			neg	neg	neg			neg	neg	neg
	positiv	neg	neg			neg	neg	neg			neg	neg	neg			neg	neg	neg			neg	neg	neg
	neg					positiv					neg					neg					borderline
	neg	neg	neg			borderline	neg	borderline			neg	neg	neg			neg	neg	neg			neg	neg	neg
	neg	neg	neg			positiv	neg	neg			neg	neg	neg			neg	neg	neg			neg	neg	neg
	neg	neg	neg			positiv	positiv	positiv			neg	neg	neg			neg	neg	neg			neg	neg	neg
	neg	neg				positiv	borderline				neg	neg				neg	neg				neg	neg
	neg	neg	neg			borderline	neg	neg			neg	neg	neg			neg	neg	neg			neg	neg	neg

## Sheet: suppl Figure 2
Suppl Fig 2
						%
Austria	508				508	100			Salzburg	Styria	Tyrol	Carinthia	upper Austria	lower Austria	Burgenland	Vorarlberg	Vienna
Germany	49			skiing area	294	57.9			154	149	109	53	38	33	20	10	4
Italy	43			other	214	42.1
Spain	26
Thailand	23
UK	22
Romania	17
Hungary	17
The Netherlands	15
France	13
Slovakia	13
Switzerland	10
other European countries	95
Asia exl. China	41
Africa	13
America	30
Australia	6

## Sheet: suppl Figure 3
Supp Fig 3 a
symptoms	yes	no	not specified
	696	956	3
no symptoms	cough	sore throat	rhinitis	fever	limb pain	faintness	headache	common cold	elevated body temperature	shivers	dyspnoe	thoracical pain	dysgeusia	anosmia	gastrointestinal symptoms	bronchitis or pneumonia	other	not specified
957	345	211	216	193	56	71	57	88	28	20	29	15	12	7	26	14	24	5
Supp Fugure 3 b
risk factors	yes	no	not specified
	246	1257	152
diseases influencing the immune system	hypertension	chronic respiratory tract diseases	hypercholesterolemia	coronary heart disease	DM I	DM II	active cancer	chronic kidney disease	other
174	96	55	21	16	7	6	4	0	66

## Sheet: suppl Figure 4
Supple Fig 4
drugs	no of participants
other	10
oral antidiabetics	5
corticoids	6
vitamins and minerals	6
drugs lowering uric acid	7
insulin	9
painkillers	10
antiinfectives	10
proton pump inhibitors	10
anticoagulants	14
lipid lowering drugs	27
inhalative drugs	28
immunosupressive drugs (including biologicals, corticoids, antitumor-drugs)	27
hormons	37
neuropsychiatric drugs	38
antihistaminic drugs	50
antihypertensive drugs/antiarrhythmic drugs	100

## Sheet: suppl Figure 5
Supp Fig 5 a		IgG	IgG	IgA	IgA
		0.433	0.261	0.415	1.019
		0.123	0.221	0.163	0.071
		0.427	0.157	0.746	0.722
		0.097	0.139	0.568	-0.041
		0.621	0.14	0.828	-0.236
		0.606	0.169	0.775	-0.5
		0.582		0.415
		0.782		0.985
		0.139		-0.368
		0.065		0.781
Flow diagram
	IgG						NT
	positive	16		IgG pos/NT pos	10		positive	13
				IgG pos/NT neg	6
	borderline	9		IgG borderline/NT pos	2		negative	31
				IgG borderline/NT neg	7
	negative	19		IgG neg/NT pos	1
				IgG neg/NT neg	18
Supp Fig 5 b		IgA	IgA
		0.415	0.644
		0.163	0.835
		0.746	0.656
		0.568	0.63
		0.828	1.128
		0.775	0.613
		0.415	0.765
		0.985	1.157
		-0.368	0.626
		0.781	0.166
			0.089
			0.283
			0.298
			0.089
			0.283
			0.298
